# Supplementary material for: Outer Membrane Vesicles From Brucella melitensis Modulate Immune Response and Induce Cytoskeleton Rearrangement in Peripheral Blood Mononuclear Cells
Source: Front Microbiol. 2020 Oct 19;11:556795. doi: 10.3389/fmicb.2020.556795 (PMC7604303; doi:10.3389/fmicb.2020.556795)
Supplement: Supplementary Table 1 — Identified proteins in OMVs from B. melitensis 16M and VTRM1. [file Table_1.XLSX]

## Sheet: OMVs VTRM1
Accession	Description	Score	Coverage	# Proteins	# Unique Peptides	# PSMs	MW [kDa]	calc. pI	Gene	Locus Tag	Subcellular location	COG/GO annotation	String relation	Motif scan	PHYRE2
Q8YCX6	ATP-dependent protease La OS=Brucella melitensis biotype 1 (strain 16M / ATCC 23456 / NCTC 10094) GN=BAWG_2161 PE=4 SV=1 - [D0B7U0_BRUME]	640.5	42.55	4	1	359	26.1	4.83		BMEII0402	C	COG2802
Q8YHQ0	50S ribosomal protein L1 OS=Brucella melitensis biovar 1 (strain 16M / ATCC 23456 / NCTC 10094) GN=rplA PE=3 SV=1 - [RL1_BRUME]	275.7	45.49	2	3	133	24.6	9.51	rplA	BMEI0746	C	COG0081
Q8YFY2	Oxygen-dependent choline dehydrogenase OS=Brucella melitensis biotype 1 (strain 16M / ATCC 23456 / NCTC 10094) GN=betA PE=3 SV=2 - [BETA_BRUME]	198.12	37.7	3	1	161	60.6	7.66	betA	BMEI1380	IM	COG2303
Q8YHN9	50S ribosomal protein L4 OS=Brucella melitensis biovar 1 (strain 16M / ATCC 23456 / NCTC 10094) GN=rplD PE=3 SV=1 - [RL4_BRUME]	118.51	59.71	1	3	85	22.5	10.11	rplD	BMEI0758	C	COG0088
Q45321	25 kDa outer-membrane immunogenic protein OS=Brucella abortus biovar 1 (strain 9-941) GN=omp25 PE=3 SV=2 - [OM25_BRUAB]	69.82	25.82	17	3	35	23.1	8.65	omp25	BMEI1249	OM	COG3637
Q8YDX2	Histidine kinase OS=Brucella melitensis biovar 1 (strain 16M / ATCC 23456 / NCTC 10094) GN=BM28_B0043 PE=4 SV=1 - [Q8YDX2_BRUME]	67.1	22.55	5	1	56	36.1	6.1		BMEII0052	IM
Q8YHC5	DNA-binding protein hu-alpha OS=Brucella melitensis biotype 1 (strain 16M / ATCC 23456 / NCTC 10094) GN=BMEI0877 PE=3 SV=1 - [Q8YHC5_BRUME]	53.15	48.39	2	1	435	9.3	9.77		BMEI0877	C	COG0776
Q8YHP4	30S ribosomal protein S7 OS=Brucella melitensis biotype 1 (strain 16M / ATCC 23456 / NCTC 10094) GN=rpsG PE=3 SV=1 - [RS7_BRUME]	52.6	62.18	2	2	101	17.6	10.11	rpsG	BMEI0753	C	COG0049
Q8YGJ0	30S ribosomal protein S9 OS=Brucella melitensis biotype 1 (strain 16M / ATCC 23456 / NCTC 10094) GN=rpsI PE=3 SV=1 - [RS9_BRUME]	48.01	27.85	3	1	25	17.2	10.27	rpsI	BMEI1169	C	COG0103
Q8YHM6	30S ribosomal protein S8 OS=Brucella melitensis biotype 1 (strain 16M / ATCC 23456 / NCTC 10094) GN=rpsH PE=3 SV=1 - [RS8_BRUME]	46.44	59.85	4	1	35	14.6	9.61	rpsH	BMEI0771	C	COG0096
Q8YB17	Flagellar P-ring protein OS=Brucella melitensis biotype 1 (strain 16M / ATCC 23456 / NCTC 10094) GN=flgI PE=3 SV=1 - [D0B5Z9_BRUME]	44.3	37.05	4	1	59	43.3	6.98	flgI	BMEII1084	P	COG1706
Q8YGM5	30S ribosomal protein S4 OS=Brucella melitensis biotype 1(strain 16M / ATCC 23456 / NCTC 10094) GN=rpsD PE=4 SV=1 - [RS4_BRUME]	33.87	38.54	3	2	19	23.6	9.99	rpsD	BMEI1133	C	COG0522
P66433	30S ribosomal protein S16 OS=Brucella melitensis biotype 1 (strain 16M / ATCC 23456 / NCTC 10094) GN=rpsP PE=3 SV=1 - [RS16_BRUME]	32.95	40.3	3	2	15	14.5	9.79	rpsP	BMEI0227	C	COG0228
Q8YIA3	Uncharacterized protein OS=Brucella melitensis biotype 1 (strain 16M / ATCC 23456 / NCTC 10094) GN=M798_11870 PE=4 SV=1 - [Q8YIA3_BRUME]	25.07	41.55	3	2	64	31.8	5.35		BMEI0542	OM				outer membrane protein OprG Pseudomonas aeruginosa 98.8% confidence
Q8YHL5	50S ribosomal protein L17 OS=Brucella melitensis biovar 1 (strain 16M / ATCC 23456 / NCTC 10094)GN=rplQ PE=3 SV=1 - [RL17_BRUME]	23.3	40.85	1	2	10	15.6	10.3	rplQ	BMEI0782	C	COG0203
Q8YB65	Serine protease OS=Brucella melitensis biovar 1 (strain 16M / ATCC 23456 / NCTC 10094) GN=M798_04340 PE=4 SV=1 - [Q8YB65_BRUME]	22.26	32.23	16	1	230	32.8	7.53		BMEII1035	C	COG1752
Q8YC40	Hypothetical membrane associated protein OS=Brucella melitensis biotype 1 (strain 16M / ATCC 23456 / NCTC 10094) GN=BMEII0692 PE=4 SV=1 - [Q8YC40_BRUME]	21.68	34.76	3	2	11	20.4	8.84		BMEII0692	OM	COG5342		15-147 aa pfam_ls:IalB Invasion associated locus B (IalB) protein	invasion associated protein b (IalB) from Bartonella henselae confidence (100%)
P66381	30S ribosomal protein S13 OS=Brucella melitensis biotype 1 (strain 16M / ATCC 23456 / NCTC 10094) GN=rpsM PE=3 SV=1 - [RS13_BRUME]	20.63	34.43	1	1	52	13.8	10.92	rpsM	BMEI0779	C	COG0099
Q8YHQ2	Transcription termination/antitermination protein NusG OS=Brucella melitensis biotype 1 (strain 16M / ATCC 23456 / NCTC 10094) GN=nusG PE=3 SV=1 - [Q8YHQ2_BRUME]	19.96	48	1	4	13	19.7	7.25	nusG	BMEI0744	C	COG0250
Q8YHN5	50S ribosomal protein L22 OS=Brucella melitensis biovar 1 (strain 16M / ATCC 23456 / NCTC 10094) GN=rplV PE=3 SV=1 - [RL22_BRUME]	19.57	22.48	2	1	30	14.1	10.56	rplV	BMEI0762	C	COG0091
P0A3S7	Outer membrane lipoprotein Omp16 OS=Brucella melitensis biotype 1 (strain 16M / ATCC 23456 / NCTC 10094) GN=omp16 PE=1 SV=1 - [OMP16_BRUME]	19.14	54.17	1	2	31	18.2	9.88	omp16	BMEI0340	OM	COG2885
Q8YJ63	Lytic murein transglycosylase OS=Brucella melitensis biotype 1 (strain 16M / ATCC 23456 / NCTC 10094) GN=BAWG_2897 PE=4 SV=1 - [D0B9X2_BRUME]	17.58	72	3	1	36	29.4	9.38		BMEI0223	IM	COG2951	by homology with BMEI0573 Penicilin-binding 2
Q8YHC6	Lon protease OS=Brucella melitensis biovar 1 (strain 16M / ATCC 23456 / NCTC 10094) GN=lon PE=3 SV=1 - [LON_BRUME]	15.48	30.79	2	1	117	89.9	6.34	lon	BMEI0876	C	COG0466
Q8YHM2	50S ribosomal protein L30 OS=Brucella melitensis biotype 1 (strain 16M / ATCC 23456 / NCTC 10094) GN=rpmD PE=3 SV=1 - [RL30_BRUME]	14.82	49.23	2	1	8	7.2	10.49	rpmD	BMEI0775	IM	COG1841
Q8YHN0	50S ribosomal protein L14 OS=Brucella melitensis biovar 1 (strain 16M / ATCC 23456 / NCTC 10094) GN=rplN PE=3 SV=1 - [RL14_BRUME]	14.19	53.28	2	1	23	13.5	10.58	rplN	BMEI0767	C	COG0093
Q8YHN3	50S ribosomal protein L16 OS=Brucella melitensis biovar 1 (strain 16M / ATCC 23456 / NCTC 10094)GN=rplP PE=3 SV=1 - [RL16_BRUME]	14.16	22.63	1	1	12	15.5	11.25	rplP	BMEI0764	C	COG0197
Q8YD40	Methionine ABC transporter ATP-binding protein OS=Brucella melitensis biovar 1 (strain 16M / ATCC 23456 / NCTC 10094) GN=metN PE=4 SV=1 - [METN_BRUME]	13.92	33.24	9	1	58	37.5	8.53	metN	BMEII0337	IM	COG1135
Q8YIG3	50S ribosomal protein L25 OS=Brucella melitensis biovar 1 (strain 16M / ATCC 23456 / NCTC 10094) GN=rplY PE=3 SV=1 - [RL25_BRUME]	12.24	45.89	1	1	9	22.4	6.3	rplY	BMEI0481	C	COG1825
Q8YF51	Uncharacterized protein OS=Brucella melitensis biotype 1 (strain 16M / ATCC 23456 / NCTC 10094) GN=BMEA_A0278 PE=4 SV=1 - [Q8YF51_BRUME]	11.87	27.72	18	1	229	23	10.24		BMEI1676	C				non significant
Q8YHM1	50S ribosomal protein L15 OS=Brucella melitensis biovar 1 (strain 16M / ATCC 23456 / NCTC 10094) GN=rplO PE=3 SV=1 - [RL15_BRUME]	10.98	73.72	2	1	24	16.2	10.67	rplO	BMEI0776	C	COG0200
P66324	30S ribosomal protein S10 OS=Brucella melitensis biovar 1 (strain 16M / ATCC 23456 / NCTC 10094) GN=rpsJ PE=3 SV=1 - [RS10_BRUME]	10.62	38.24	1	1	15	11.6	10.18	rpsJ	BMEI0756	C	COG0051
Q8YB53	60 kDa chaperonin OS=Brucella melitensis biovar 1 (strain 16M / ATCC 23456 / NCTC 10094) GN=groL PE=3 SV=1 - [CH60_BRUME]	8.87	37.73	2	1	64	57.5	5.15	groL	BMEII1048	C	COG0459
Q8YHM4	50S ribosomal protein L18 OS=Brucella melitensis biovar 1 (strain 16M / ATCC 23456 / NCTC 10094) GN=rplR PE=3 SV=1 - [RL18_BRUME]	6.94	38.33	1	1	10	12.7	10.77	rplR	BMEI0773	C	COG0256
Q8YGB7	Hypothetical membrane spanning protein OS=Brucella melitensis biotype 1 (strain 16M / ATCC 23456 / NCTC 10094) GN=BMEI1242 PE=4 SV=1 - [Q8YGB7_BRUME]	6.26	24.07	4	1	7	16.3	10.1		BMEI1242	P			13-159 pfam_ls:DUF992 Protein of unknown function (DUF992)	crystal structure of beta-barrel-like, uncharacterized protein of2 cog5400 from brucella abortus 73.1% confidence
Q8YAY5	HTH-type quorum sensing-dependent transcriptional regulator VjbR OS=Brucella melitensis biovar 1 (strain 16M / ATCC 23456 / NCTC 10094) GN=vjbR PE=3 SV=1 - [VJBR_BRUME]	5.96	38.61	1	1	8	28.6	6.77	vjbR	BMEII1116	IM	COG2771
Q8YJ00	Uncharacterized protein OS=Brucella melitensis biotype 1 (strain 16M / ATCC 23456 / NCTC 10094) GN=BMEA_A1807 PE=4 SV=1 - [Q8YJ00_BRUME]	5	75.53	4	2	7	9.3	9.74		BMEI0287	OM			22-66 pfam_ls:Rick_17kDa_Anti Rickettsia 17 kDa surface antigen	non significant
P66101	50S ribosomal protein L20 OS=Brucella melitensis biovar 1 (strain 16M / ATCC 23456 / NCTC 10094) GN=rplT PE=3 SV=1 - [RL20_BRUME]	4.85	46.27	1	1	33	15.1	11.02	rplT	BMEI2007	C	COG0292
P66140	50S ribosomal protein L28 OS=Brucella melitensis biovar 1 (strain 16M / ATCC 23456 / NCTC 10094) GN=rpmB PE=3 SV=1 - [RL28_BRUME]	4.22	58.76	2	1	81	10.9	10.64	rpmB	BMEI0056	C	COG0227
Q8YFP0	30S ribosomal protein S6 OS=Brucella melitensis biotype 1 (strain 16M / ATCC 23456 / NCTC 10094) GN=rpsF PE=3 SV=1 - [RS6_BRUME]	4.16	24.32	1	1	2	17	7.43	rpsF	BMEI1480	C	COG0360
Q8YE98	DNA protection during starvation protein OS=Brucella melitensis biotype 1 (strain 16M / ATCC 23456 / NCTC 10094) GN=BMEA_A2209 PE=3 SV=1 - [Q8YE98_BRUME]	4.11	54.55	4	2	9	18.2	5.24		BMEI1980	C	COG0783
P0A3U4	Outer membrane protein 31 OS=Brucella melitensis 1 (strain 16M / ATCC 23456 / NCTC 10094) GN=omp31 PE=4 SV=1 - [OMP31_BRUMR]	3.61	23.75	11	1	5	25.5	5.39	omp31	BMEII0844	OM	COG3637
Q8YE93	PhoU family transcriptional regulator OS=Brucella melitensis biotype 1 (strain 16M / ATCC 23456 / NCTC 10094)GN=VT70_01315 PE=4 SV=1 - [Q8YE93_BRUME]	3.3	51.67	2	1	14	26.9	5.41		BMEI1985	C	COG0704
Q8YHQ1	50S ribosomal protein L11 OS=Brucella melitensis biotype 1 (strain 16M / ATCC 23456 / NCTC 10094) GN=rplK PE=3 SV=1 - [RL11_BRUME]	1.3	20.42	1	1	4	15	9.8	rplK	BMEI0745	C	COG0080
C: cytoplasmic
EC: extracellular
P: Periplasmic
OM: Outer membrane
IM: Inner membrane
*membrane bound protein

## Sheet: OMVs 16M
Accession	Description	Score	Coverage	# Proteins	# Unique Peptides	# PSMs	MW [kDa]	calc. pI	Gene	Locus Tag	Subcellular location	COG/GO annotation	String relation	Motif scan	PHYRE2
Q45321	25 kDa outer-membrane immunogenic protein OS=Brucella melitensis biotype 1 (strain 16M / ATCC 23456 / NCTC 10094) GN=omp25 PE=3 SV=1 - [OM25_BRUME]	2082.96	57.75	3	14	1053	23.2	8.65	omp25	BMEI1249	OM	COG3637
Q8YG56	Porin OS=Brucella melitensis biotype 1 (strain 16M / ATCC 23456 / NCTC 10094) GN=omp2b PE=4 SV=1 - [OMP2B_BRUME]	867.4	39.47	5	7	367	40.4	4.78	omp2b	BMEI1305	OM	COG3637
Q8YHS9	22 kDa outer membrane protein OS=Brucella melitensis biotype 1 (strain 16M / ATCC 23456 / NCTC 10094) GN=BAWG_2690 PE=4 SV=1 - [Q8YHS9_BRUME]	467.49	56.6	2	11	310	22.1	8.87		BMEI0717	OM	COG3637
Q93TG4	Protein TolB OS=Brucella melitensis biotype 1 (strain 16M / ATCC 23456 / NCTC 10094) GN=tolB PE=3 SV=1 - [TOLB_BRUME]	440.14	73.59	1	13	219	48.5	8.65	tolB	BMEI0339	P	COG0823
P0A3T2	31 kDa immunogenic protein OS=Brucella melitensis biotype 1 (strain 16M / ATCC 23456 / NCTC 10094) GN=bcsP31 PE=4 SV=1 - [BCSP_BRUME]	348.52	63.83	1	13	148	34.3	7.52	bscp31	BMEI0796	OM	COG2358
Q8YIJ0	Outer membrane protein w OS=Brucella melitensis biotype 1 (strain 16M / ATCC 23456 / NCTC 10094) GN=BMEI0454 PE=4 SV=1 - [Q8YIJ0_BRUME]	331.67	58.45	2	6	109	23.5	5.55		BMEI0454	OM	COG3047
Q8YHL1	Outer membrane protein OS=Brucella melitensis biotype 1 (strain 16M / ATCC 23456 / NCTC 10094) GN=BAWG_2758 PE=4 SV=1 - [Q8YHL1_BRUME]	282.16	81.36	2	9	113	22.9	9.51		BMEI0786	OM	COG2885
Q8YIA3	Uncharacterized protein OS=Brucella melitensis biotype 1 (strain 16M / ATCC 23456 / NCTC 10094) GN=BAWG_2520 PE=4 SV=1 - [Q8YIA3_BRUME]	270.22	75.77	2	14	135	29.3	4.93		BMEI0542	OM				outer membrane protein OprG Pseudomonas aeruginosa 98.8% confidence
Q8YEP9	25 kDa outer-membrane immunogenic protein OS=Brucella melitensis biotype 1 (strain 16M / ATCC 23456 / NCTC 10094) GN=BMEI1829 PE=4 SV=1 - [Q8YEP9_BRUME]	229.27	46.93	1	9	81	24.6	5.01		BMEI1829	OM	COG36337
Q8YIK3	Glycine betaine/l-proline-binding protein prox OS=Brucella melitensis biotype 1 (strain 16M / ATCC 23456 / NCTC 10094) GN=BMEI0441 PE=4 SV=1 - [Q8YIK3_BRUME]	183.81	85.89	1	11	105	35.4	5.45		BMEI0441	IM	COG2113
Q8YGY0	Outer membrane protein E (Fragment) OS=Brucella melitensis biotype 1 (strain 16M / ATCC 23456 / NCTC 10094) GN=BAWG_1184 PE=4 SV=1 - [Q8YGY0_BRUME]	183.62	56.93	2	12	67	36.1	5.1		BMEI1025	OM	COG2067
Q8YH31	Uncharacterized protein OS=Brucella melitensis biotype 1 (strain 16M / ATCC 23456 / NCTC 10094) GN=BAWG_1231 PE=4 SV=1 - [Q8YH31_BRUME]	174.93	70.22	2	7	90	18.9	7.42		BMEI0973	P	COG3184
P0A3P1	Outer membrane lipoprotein omp19 OS=Brucella melitensis biotype 1 (strain 16M / ATCC 23456 / NCTC 10094) GN=omp19 PE=3 SV=1 - [OMP19_BRUME]	164.4	54.8	1	4	62	17.6	8.66	omp19	BMEI0135	OM			1-177 aa pfam_fs:OMP_19	beta-Barrel protease inhibitors Metalloprotease inhibitor98.4% confidence
Q8YJ00	Uncharacterized protein OS=Brucella melitensis biotype 1 (strain 16M / ATCC 23456 / NCTC 10094) GN=BMEI0287 PE=4 SV=1 - [Q8YJ00_BRUME]	158.29	76.14	2	3	45	8.6	8.73		BMEI0287	OM				non significant
Q8YI58	Outer membrane protein assembly factor BamD OS=Brucella melitensis biotype 1 (strain 16M / ATCC 23456 / NCTC 10094) GN=bamD PE=3 SV=1 - [Q8YI58_BRUME]	155.67	66.67	2	12	95	34.7	9.19	bamD	BMEI0587	OM	COG4105
Q8YCU3	D-ribose-binding periplasmic protein OS=Brucella melitensis biotype 1 (strain 16M / ATCC 23456 / NCTC 10094) GN=BMEII0435 PE=4 SV=1 - [Q8YCU3_BRUME]	150.32	76.37	2	10	48	31	5.92		BMEII0435	P	COG1879
Q8YFD8	Invasion protein B homolog BMEI1584 OS=Brucella melitensis biotype 1 (strain 16M / ATCC 23456 / NCTC 10094) GN=BMEI1584 PE=3 SV=1 - [Y1584_BRUME]	148.1	71.68	1	4	57	18	8.73		BMEI1584	EC	COG5342
Q8YHC5	DNA-binding protein HU OS=Brucella melitensis biotype 1 (strain 16M / ATCC 23456 / NCTC 10094) GN=BAWG_2848 PE=4 SV=1 - [Q8YHC5_BRUME]	139.92	93.41	2	5	145	9.1	9.77		BMEI0877	C	COG0776
Q8YD43	Tetratricopeptide repeat family protein OS=Brucella melitensis biotype 1 (strain 16M / ATCC 23456 / NCTC 10094) GN=BAWG_2228 PE=4 SV=1 - [Q8YD43_BRUME]	127.6	67.12	2	10	73	32.1	8.05		BMEII0334	EC	COG0457
P0A3S7	Outer membrane lipoprotein Omp16 OS=Brucella melitensis biotype 1 (strain 16M / ATCC 23456 / NCTC 10094) GN=omp16 PE=1 SV=1 - [OMP16_BRUME]	125.46	76.19	1	5	64	18.2	9.88	omp16	BMEI0340	OM	COG2885
Q8YGE5	Uncharacterized protein OS=Brucella melitensis biotype 1 (strain 16M / ATCC 23456 / NCTC 10094) GN=BMEI1214 PE=4 SV=1 - [Q8YGE5_BRUME]	124.21	57.3	2	2	41	9.2	11.11		BMEI1214	EC			1-24 aa prf:PROKAR_LIPOPROTEIN	non significant
P66826	Superoxide dismutase [Cu-Zn] OS=Brucella melitensis biotype 1 (strain 16M / ATCC 23456 / NCTC 10094) GN=sodC PE=3 SV=1 - [SODC_BRUME]	118.36	75.29	1	7	55	18.3	6.74	sodC	BMEII0581	P	COG2032
Q8YC40	Hypothetical membrane associated protein OS=Brucella melitensis biotype 1 (strain 16M / ATCC 23456 / NCTC 10094) GN=BMEII0692 PE=4 SV=1 - [Q8YC40_BRUME]	114.1	78.61	2	5	61	20.4	8.84		BMEII0692	OM	COG5342		15-147 aa pfam_ls:IalB Invasion associated locus B (IalB) protein	invasion associated protein b (IalB) from Bartonella henselae confidence (100%)
Q8YHY8	Metal chelate outer membrane receptorOS=Brucella melitensis biotype 1 (strain 16M / ATCC 23456 / NCTC 10094) GN=BAWG_2630 PE=3 SV=1 - [Q8YHY8_BRUME]	108.13	40.24	2	6	52	70.9	5.66		BMEI0657	OM	COG4206
Q8YHH0	Outer membrane protein assembly factor BamA OS=Brucella melitensis biotype 1 (strain 16M / ATCC 23456 / NCTC 10094) GN=bamA PE=3 SV=1 - [Q8YHH0_BRUME]	101.27	50.7	1	8	109	85.9	5.55	bamA	BMEI0830	OM	COG4775
Q8YIL9	Uncharacterized protein OS=Brucella melitensis biotype 1 (strain 16M / ATCC 23456 / NCTC 10094) GN=BMEI0425 PE=4 SV=1 - [Q8YIL9_BRUME]	99.24	49.49	1	6	45	21.2	8.13		BMEI0425	IM	COG5400		38-198 aa pfam_ls:DUF1134	crystal structure of beta-barrel-like, uncharacterized protein of2 cog5400 from brucella abortus 100% confidence
Q8YIP1	31 kDa outer-membrane immunogenic protein OS=Brucella melitensis biotype 1 (strain 16M / ATCC 23456 / NCTC 10094) GN=BMEI0402 PE=4 SV=1 - [Q8YIP1_BRUME]	98.63	69.65	2	4	47	22	5.19		BMEI0402	OM	COG3637		162-165 aa pfam_fs:OmpA_membrane
Q8YCX6	ATP-dependent protease la 2 OS=Brucella melitensis biotype 1 (strain 16M / ATCC 23456 / NCTC 10094) GN=BMEII0402 PE=4 SV=1 - [Q8YCX6_BRUME]	98.52	51.72	2	1	60	25.7	4.83		BMEII0402	C	COG2802		15-217 pfam_ls:LON ATP-dependent protease La (LON) domain
Q8YEM3	Aconitate hydratase OS=Brucella melitensis biotype 1 (strain 16M / ATCC 23456 / NCTC 10094) GN=BMEI1855 PE=3 SV=1 - [Q8YEM3_BRUME]	97.34	46.93	1	2	119	97	5.8		BMEI1855	C	COG1048
Q8YJR7	Abc transporter substrate-binding protein OS=Brucella melitensis biotype 1 (strain 16M / ATCC 23456 / NCTC 10094) GN=BAWG_0174 PE=4 SV=1 - [Q8YJR7 _BRUME]	95.03	43.61	2	9	47	33.2	5.43		BMEI0015	P	COG2984
Q8YHQ0	50S ribosomal protein L1 OS=Brucella melitensis biotype 1 (strain 16M / ATCC 23456 / NCTC 10094) GN=rplA PE=3 SV=1 - [RL1_BRUME]	94.72	92.27	1	4	72	24.6	9.41	rplA	BMEI0746	C	COG0081
Q8YJ05	Zinc metalloprotease OS=Brucella melitensis biotype 1 (strain 16M / ATCC 23456 / NCTC 10094) GN=BAWG_2956 PE=4 SV=1 - [Q8YJ05_BRUME]	94.38	73.02	2	10	101	52.8	9.55		BMEI0282	EC	COG4784		73-252 aa pfam_ls:Peptidase_M48
Q8YG95	Survival protein sura (Peptidyl-prolyl cis-trans isomerase sura) OS=Brucella melitensis biotype 1 (strain 16M / ATCC 23456 / NCTC 10094) GN=BMEI1265 PE=4 SV=1 - [Q8YG95_BRUME]	91.3	69.4	2	8	63	35	9.79		BMEI1265	P	COG0760		34-161 aa pfam_ls:SurA_N
Q8YEW8	Methionine synthase OS=Brucella melitensis biotype 1 (strain 16M / ATCC 23456 / NCTC 10094) GN=BAWG_0476 PE=4 SV=1 - [Q8YEW8_BRUME]	84.51	30.21	2	2	151	138.6	5.15		BMEI1759	C	COG0646; COG1410		33-343 aa pfam_ls:S-methyl_trans Homocysteine methyltranferase 1082-1229 aa Met_synt_B12Vitamin B12
Q8YB53	60 kDa chaperonin OS=Brucella melitensis biotype 1 (strain 16M / ATCC 23456 / NCTC 10094) GN=groEL PE=3 SV=1 - [CH60_BRUME]	79.77	76.74	3	8	110	57.5	5.15	groL	BMEII1048	C	COG0459
Q8YC05	UDP-glucose 4-epimerase OS=Brucella melitensis biotype 1 (strain 16M / ATCC 23456 / NCTC 10094) GN=BMEII0730 PE=3 SV=1 - [Q8YC05_BRUME]	77.98	53.96	1	1	81	35.2	6.04		BMEII0730	C	COG1087
Q7CNU3	Porin Omp2a OS=Brucella melitensis biotype 1 (strain 16M / ATCC 23456 / NCTC 10094) GN=omp2a PE=1 SV=1 - [OMP2A_BRUME]	70.76	35.15	1	2	38	39.5	4.68	omp2a	BMEI1306	OM			1-360 aa pfam_ls:Porin_2	Transmembrane beta-barrel Porin 99.7% confidence
Q8YGS9	Lipoprotein nlpd OS=Brucella melitensis biotype 1 (strain 16M / ATCC 23456 / NCTC 10094) GN=BMEI1079 PE=4 SV=1 - [Q8YGS9_BRUME]	64.53	80.09	2	5	44	43.6	9.79		BMEI1079	OM	COG0739		325-421 aa pfam_fs:Peptidase_M23
Q8YFZ3	Protein ybis OS=Brucella melitensis biotype 1 (strain 16M / ATCC 23456 / NCTC 10094) GN=BMEI1369 PE=4 SV=1 - [Q8YFZ3_BRUME]	60.36	65.88	2	5	49	23.5	8.38		BMEI1369	EC	COG1376		71-210 aa pfam_ls:YkuD domain
Q8YCC5	Ferric anguibactin-binding protein OS=Brucella melitensis biotype 1 (strain 16M / ATCC 23456 / NCTC 10094) GN=BAWG_1967 PE=4 SV=1 - [Q8YCC5_BRUME]	60.14	68.25	2	8	44	33.7	6.43		BMEII0607	P	COG4607		29-267 aa pfam_ls:Peripla_BP_2
Q8YHL2	Uncharacterized protein OS=Brucella melitensis biotype 1 (strain 16M / ATCC 23456 / NCTC 10094) GN=BMEI0785 PE=4 SV=1 - [Q8YHL2_BRUME]	59.76	40.72	1	3	24	21.9	10.48		BMEI0785	IM	COG4764			70-kda soluble lytic transglycosylase 100% confidence
Q8YJE7	Malate dehydrogenase OS=Brucella melitensis biotype 1 (strain 16M / ATCC 23456 / NCTC 10094) GN=mdh PE=3 SV=2 - [MDH_BRUME]	58.9	51.88	1	6	24	33.6	5.43	mdh	BMEI0137	C	COG0039
Q8YFB6	Sensory transduction histidine kinase OS=Brucella melitensis biotype 1 (strain 16M / ATCC 23456 / NCTC 10094) GN=BMEI1606 PE=4 SV=1 - [Q8YFB6_BRUME]	57.55	41	2	1	114	141.9	9.61		BMEI1606	IM	COG0591; COG0784		798-863 aa pfam_fs:HisKA 1041-1121 aa prf:RESPONSE_REGULATORY
Q8YFY2	Oxygen-dependent choline dehydrogenase OS=Brucella melitensis biotype 1 (strain 16M / ATCC 23456 / NCTC 10094) GN=BAWG_0831 PE=4 SV=1 - [BETA_BRUME]	57.24	47.68	2	1	91	61.9	10.18	betA	BMEI1380	IM	COG2303
Q8YF11	Trehalose/maltose binding protein OS=Brucella melitensis biotype 1 (strain 16M / ATCC 23456 / NCTC 10094) GN=BAWG_0517 PE=4 SV=1 - [Q8YF11_BRUME]	56.83	68.56	2	6	57	47.9	5.3		BMEI1716	P	COG1653		26-330 aa pfam_fs:SBP_bac_1
Q8YGB7	Hypothetical membrane spanning protein OS=Brucella melitensis biotype 1 (strain 16M / ATCC 23456 / NCTC 10094) GN=BAWG_0969 PE=4 SV=1 - [ Q8YGB7_BRUME]	55.76	74.14	2	5	28	17.6	10.27		BMEI1242	P			13-159 aa pfam_fs:DUF992	crystal structure of beta-barrel-like, uncharacterized protein of2 cog5400 from brucella abortus 73.1% confidence
Q8YD01	Uncharacterized protein BMEII0376 OS=Brucella melitensis biotype 1 (strain 16M / ATCC 23456 / NCTC 10094) GN=BMEII0376 PE=3 SV=1 - [Y376_BRUME]	53.84	59.51	1	8	36	31.5	5.36		BMEII0376	OM	COG3637		3-283 aa pfam_ls:Surface_Ag_2
Q8YFJ9	Acyl-CoA dehydrogenase OS=Brucella melitensis biotype 1 (strain 16M / ATCC 23456 / NCTC 10094) GN=BMEI1521 PE=3 SV=1 - [Q8YFJ9_BRUME]	52.79	37.5	1	1	54	63.2	5.47		BMEI1521	C	COG1960
Q8YJ91	Chaperone protein ClpB OS=Brucella melitensis biotype 1 (strain 16M / ATCC 23456 / NCTC 10094) GN=clpB PE=3 SV=2 - [CLPB_BRUME]	52.43	50.92	1	2	101	96.8	5.29	clpB	BMEI0195	C	COG0542
Q8YJ35	ATP synthase subunit beta OS=Brucella melitensis biotype 1 (strain 16M / ATCC 23456 / NCTC 10094) GN=atpD PE=3 SV=1 - [ATPB_BRUME]	51.59	32.05	1	4	37	54.8	5.68	atpD	BMEI0251	IM	COG0055
P0A4R0	Protein-methionine-sulfoxide reductase catalytic subunit MsrP OS=Brucella melitensis biotype 1 (strain 16M / ATCC 23456 / NCTC 10094) GN=msrp PE=3 SV=1 - [MSRP_BRUME]	51.48	40.44	1	2	100	35.4	8.44	msrP	BMEII0305	P	COG2041
Q8YHX3	Thiosulfate-binding protein OS=Brucella melitensis biotype 1 (strain 16M / ATCC 23456 / NCTC 10094) GN=BMEI0673 PE=4 SV=1 - [Q8YHX3_BRUME]	49.16	39.22	1	5	26	37.2	5.49		BMEI0673	P	COG4150
Q8YFS1	Uncharacterized protein OS=Brucella melitensis biotype 1 (strain 16M / ATCC 23456 / NCTC 10094) GN=BMEI1449 PE=4 SV=1 - [Q8YFS1_BRUME]	48.98	75.29	2	2	29	18.9	8.81		BMEI1449	EC				non significant
Q8YJ43	Uncharacterized protein OS=Brucella melitensis biotype 1 (strain 16M / ATCC 23456 / NCTC 10094) GN=BMEI0243 PE=4 SV=1 - [Q8YJ43_BRUME]	47.82	53.57	2	3	19	15	9.69		BMEI0243	P	COG5468		7-134 aa pfam_fs:DUF2159 Predicted secreted (periplasmic) protein	crystal structure of a putative lipoprotein (cc_3750) from caulobacter2 crescentus cb15 100% confidence
P0A3U4	31 kDa outer-membrane immunogenic protein OS=Brucella melitensis biotype 1 (strain 16M / ATCC 23456 / NCTC 10094) GN=omp31 PE=3 SV=1 - [OM31_BRUME]	46.35	21.25	1	2	22	25.3	5.39	omp31	BMEII0844	OM	COG3637
Q8YGG6	Cell wall degradation protein OS=Brucella melitensis biotype 1 (strain 16M / ATCC 23456 / NCTC 10094) GN=BMEI1193 PE=4 SV=1 - [Q8YGG6_BRUME]	45.73	60	2	3	35	44.6	7.58		BMEI1193	IM	COG2989		82-140 aa pfam_ls:PG_binding_1 169-364 aa pfam_fs:YkuD
Q8YEI3	Outer membrane protein OS=Brucella melitensis biotype 1 (strain 16M / ATCC 23456 / NCTC 10094) GN=BMEI1895 PE=4 SV=1 - [Q8YEI3_BRUME]	45.72	46.87	2	5	25	67.2	5.81		BMEI1895	OM	COG0729		318-623 aa pfam_ls:Bac_surface_Ag
Q8YHP7	DNA-directed RNA polymerase subunit beta' OS=Brucella melitensis biotype 1 (strain 16M / ATCC 23456 / NCTC 10094) GN=rpoC PE=3 SV=1 - [RPOC_BRUME]	43.13	40.14	1	1	116	155.5	6.92	rpoC	BMEI0750	C	COG0086
Q8YHN9	50S ribosomal protein L4 OS=Brucella melitensis biotype 1 (strain 16M / ATCC 23456 / NCTC 10094) GN=rplD PE=3 SV=2 - [RL4_BRUME]	42.23	66.99	1	3	69	22.5	10.11	rplD	BMEI0758	C	COG0088
Q8YD05	Transcriptional regulator, merr family OS=Brucella melitensis biotype 1 (strain 16M / ATCC 23456 / NCTC 10094) GN=BMEII0372 PE=4 SV=1 - [Q8YD05_BRUME]	42.01	36.81	1	1	83	20	7.91		BMEII0372	C	COG1396		9-63 aa pfam_fs:HTH_3
Q8YHQ1	50S ribosomal protein L11 OS=Brucella melitensis biotype 1 (strain 16M / ATCC 23456 / NCTC 10094) GN=rplK PE=3 SV=1 - [RL11_BRUME]	41.6	64.08	1	2	29	15	9.8	rplK	BMEI0745	C	COG0080
Q8YEL2	Uncharacterized protein OS=Brucella melitensis biotype 1 (strain 16M / ATCC 23456 / NCTC 10094) GN=BMEI1866 PE=4 SV=1 - [Q8YEL2_BRUME]	41.25	50	2	3	37	19.4	9.41		BMEI1866	P				crystal structure of invasion associated protein b from bartonella2 henselae 99.9% confidence
Q8YJI7	Electron transfer flavoprotein beta-subunit OS=Brucella melitensis biotype 1 (strain 16M / ATCC 23456 / NCTC 10094) GN=BMEI0096 PE=4 SV=1 - [Q8YJI7_BRUME]	39.81	64.11	1	5	61	26.4	8.16		BMEI0096	C	COG2086
Q8YEP8	25 kDa outer-membrane immunogenic protein OS=Brucella melitensis biotype 1 (strain 16M / ATCC 23456 / NCTC 10094) GN=BMEI1830 PE=4 SV=1 - [Q8YEP8_BRUME]	39.68	22.61	1	3	21	24.7	9.29		BMEI1830	OM	COG3637
Q8YCL5	Glucose-6-phosphate 1-dehydrogenase OS=Brucella melitensis biotype 1 (strain 16M / ATCC 23456 / NCTC 10094) GN=zwf PE=3 SV=1 - [Q8YCL5_BRUME]	39.61	40.73	1	1	49	55	6.09	zwf	BMEII0513	C	COG0364
Q8YGK6	NADH-quinone oxidoreductase OS=Brucella melitensis biotype 1 (strain 16M / ATCC 23456 / NCTC 10094) GN=BMEI1152 PE=3 SV=1 - [Q8YGK6_BRUME]	38.77	43.52	2	2	71	74.5	5.6		BMEI1152	C	COG1034
P67012	Aspartate--tRNA(Asp/Asn) ligase OS=Brucella melitensis biotype 1 (strain 16M / ATCC 23456 / NCTC 10094) GN=aspS PE=3 SV=1 - [SYDND_BRUME]	37.96	39.33	1	1	59	67.2	5.54	aspS	BMEI1202	C	COG0173
Q8YBB7	D-galactose-binding periplasmic protein OS=Brucella melitensis biotype 1 (strain 16M / ATCC 23456 / NCTC 10094) GN=BMEII0983 PE=4 SV=1 - [Q8YBB7_BRUME]	37.78	64.35	2	9	27	36	5.59		BMEII0983	P*	COG4213
Q8YD39	Lipoprotein OS=Brucella melitensis biotype 1 (strain 16M / ATCC 23456 / NCTC 10094) GN=BMEII0338 PE=3 SV=1 - [Q8YD39_BRUME]	37.31	60.43	1	4	69	30.6	5.62		BMEII0338	IM	COG1464		42-277 aa pfam_fs:Lipoprotein_9
P64024	Elongation factor Tu OS=Brucella melitensis biotype 1 (strain 16M / ATCC 23456 / NCTC 10094) GN=tufA PE=3 SV=1 - [EFTU_BRUME]	37.22	37.6	4	5	53	42.6	5.44	tufA	BMEI0755	C	COG0050
Q8YEI5	Protein ybis OS=Brucella melitensis biotype 1 (strain 16M / ATCC 23456 / NCTC 10094) GN=BMEI1893 PE=4 SV=1 - [Q8YEI5_BRUME]	36.99	71.43	2	3	28	22.7	9.23		BMEI1893	OM	COG1376		66-202 aa pfam_ls:YkuD
Q8YCH8	Glycine betaine/l-proline-binding protein prox OS=Brucella melitensis biotype 1 (strain 16M / ATCC 23456 / NCTC 10094) GN=BMEII0550 PE=4 SV=1 - [Q8YCH8_BRUME]	34.97	47.74	2	4	56	31.8	5.78		BMEII0550	P	COG2113
Q8YJ42	Probable transaldolase OS=Brucella melitensis biotype 1 (strain 16M / ATCC 23456 / NCTC 10094) GN=tal PE=3 SV=1 - [TAL_BRUME]	34.9	43.32	1	1	24	23.4	5.97	tal	BMEI0244	C	COG0176
Q8YG32	Probable periplasmic serine endoprotease DegP-like OS=Brucella melitensis biotype 1 (strain 16M / ATCC 23456 / NCTC 10094) GN=htrA PE=3 SV=1 - [DEGPL_BRUME]	34.66	61.79	1	3	60	53.5	6.11	htrA	BMEI1330	P	COG0265
Q8YDB5	Hypothetical exported protein OS=Brucella melitensis biotype 1 (strain 16M / ATCC 23456 / NCTC 10094) GN=BAWG_2295 PE=4 SV=1 - [ Q8YDB5_BRUME]	34.64	37.35	2	1	60	45.4	6.23		BMEII0263	C	COG1322		34-334 aa pfam_ls:RmuC family
Q8YIA2	Choloylglycine hydrolase OS=Brucella melitensis biotype 1 (strain 16M / ATCC 23456 / NCTC 10094) GN=BMEI0543 PE=4 SV=1 - [Q8YIA2_BRUME]	34.64	44.14	1	5	36	40.3	6.81		BMEI0543	P	COG3049
Q8YJ63	Membrane-bound lytic murein transglycosylase b OS=Brucella melitensis biotype 1 (strain 16M / ATCC 23456 / NCTC 10094) GN=BAWG_2897 PE=4 SV=1 - [Q8YJ63_BRUME]	34.52	53.82	2	6	36	29.4	9.38		BMEI0223	IM	COG2951
Q8YE89	Phosphate-binding periplasmic protein OS=Brucella melitensis biotype 1 (strain 16M / ATCC 23456 / NCTC 10094) GN=BAWG_0256 PE=4 SV=1 - [Q8YE89_BRUME]	32.76	55.75	2	3	27	37.1	5.31		BMEI1989	IM	COG0226
Q8YE51	Alkaline phosphatase synthesis sensor protein phor OS=Brucella melitensis biotype 1 (strain 16M / ATCC 23456 / NCTC 10094) GN=BAWG_0220 PE=4 SV=1 - [Q8YE51_BRUME]	32.12	32.95	2	1	48	94.7	5.45		BMEI2027	IM	COG0642; COG2202
Q8YFG1	Outer membrane protein OS=Brucella melitensis biotype 1 (strain 16M / ATCC 23456 / NCTC 10094) GN=BMEI1561 PE=4 SV=1 - [Q8YFG1_BRUME]	31.6	61.93	2	2	30	21.2	9.32		BMEI1561	OM	COG1651		42-192 aa pfam_ls:DSBA DSBA-like thioredoxin domain
Q8YEP1	Cellobiose-phosphorylase OS=Brucella melitensis biotype 1 (strain 16M / ATCC 23456 / NCTC 10094) GN=BAWG_0404 PE=4 SV=1 - [Q8YEP1_BRUME]	31.57	29.23	2	2	153	320.2	6.06		BMEI1837	IM	COG3459
Q8YHM4	50S ribosomal protein L18 OS=Brucella melitensis biotype 1 (strain 16M / ATCC 23456 / NCTC 10094) GN=rplR PE=3 SV=1 - [RL18_BRUME]	31.11	65	1	4	18	12.7	10.77	rplR	BMEI0773	C	COG0256
Q8YJS9	Transcription termination factor Rho OS=Brucella melitensis biotype 1 (strain 16M / ATCC 23456 / NCTC 10094) GN=rho PE=3 SV=1 - [Q8YJS9_BRUME]	31.04	50.59	1	1	61	46.9	6.19	rho	BMEI0003	C	COG1158
P66867	Succinyl-CoA ligase [ADP-forming] subunit beta OS=Brucella melitensis biotype 1 (strain 16M / ATCC 23456 / NCTC 10094) GN=sucC PE=3 SV=1 - [SUCC_BRUME]	30.43	54.52	1	3	49	42.5	5.01	sucC	BMEI0138	C	COG0045
P0A3N8	Outer membrane lipoprotein omp10 OS=Brucella melitensis biotype 1 (strain 16M / ATCC 23456 / NCTC 10094) GN=omp10 PE=1 SV=1 - [OMP10_BRUME]	29.63	41.27	1	2	8	13.3	8.73	omp10	BMEII0017	OM				non signigicant
Q8YEK2	Error-prone DNA polymerase OS=Brucella melitensis biotype 1 (strain 16M / ATCC 23456 / NCTC 10094) GN=dnaE2 PE=3 SV=2 - [DNAE2_BRUME]	27.8	41.78	1	1	96	120.9	7.33	dnaE2	BMEI1876	C	COG0587
Q8YGH5	Small protein a OS=Brucella melitensis biotype 1 (strain 16M / ATCC 23456 / NCTC 10094) GN=BMEI1184 PE=4 SV=1 - [Q8YGH5_BRUME]	27.23	27.54	2	3	13	18	9.39		BMEI1184	OM	COG2913		29-120 aa pfam_ls:SmpA_OmlA
Q8YCE2	Probable sugar-binding periplasmic protein OS=Brucella melitensis biotype 1 (strain 16M / ATCC 23456 / NCTC 10094) GN=BMEII0590 PE=3 SV=2 - [SP39_BRUME]	26.97	41.81	1	1	23	45.1	5.34		BMEII0590	P	COG1653
Q8YF05	Sarcosine oxidase beta subunit OS=Brucella melitensis biotype 1 (strain 16M / ATCC 23456 / NCTC 10094) GN=BMEI1722 PE=4 SV=1 - [Q8YF05_BRUME]	26.75	36.52	2	1	37	45.8	8.82		BMEI1722	C	COG0665
Q8YEG7	Lytic murein transglycosylase OS=Brucella melitensis biotype 1 (strain 16M / ATCC 23456 / NCTC 10094) GN=BMEI1911 PE=4 SV=1 - [Q8YEG7_BRUME]	26.56	60.19	1	2	40	46.6	9.48		BMEI1911	P*	COG2951
Q8YHM2	50S ribosomal protein L30 OS=Brucella melitensis biotype 1 (strain 16M / ATCC 23456 / NCTC 10094) GN=rpmD PE=3 SV=1 - [RL30_BRUME]	26.34	69.23	1	3	17	7.2	10.49	rpmD	BMEI0775	C	COG1841
Q8YB58	Uncharacterized protein OS=Brucella melitensis biotype 1 (strain 16M / ATCC 23456 / NCTC 10094) GN=BMEII1042 PE=4 SV=1 - [Q8YB58_BRUME]	26.31	44.28	2	1	20	22.1	9.63		BMEII1042	OM				non significant
Q8YHT5	Uncharacterized protein OS=Brucella melitensis biotype 1 (strain 16M / ATCC 23456 / NCTC 10094) GN=BAWG_2684 PE=4 SV=1 - [Q8YHT5_BRUME]	25.9	55.9	2	3	14	16.5	9.77		BMEI0711	OM			111-136 aa prf:ALA_RICH alanine rich	non significant
Q8YDM1	Chemotaxis motb protein OS=Brucella melitensis biotype 1 (strain 16M / ATCC 23456 / NCTC 10094) GN=BMEII0154 PE=4 SV=1 - [Q8YDM1_BRUME]	25.85	52.73	1	1	54	40.1	6.1		BMEII0154	IM	COG1360
Q8YHS3	Uncharacterized protein OS=Brucella melitensis biotype 1 (strain 16M / ATCC 23456 / NCTC 10094) GN=BMEI0723 PE=4 SV=1 - [Q8YHS3_BRUME]	24.28	81.33	2	1	36	18	9.79		BMEI0723	IM				non significant
Q8YCU7	Uncharacterized protein OS=Brucella melitensis biotype 1 (strain 16M / ATCC 23456 / NCTC 10094) GN=BAWG_2134 PE=4 SV=1 - [Q8YCU7_BRUME]	23.67	69.72	1	1	38	23.1	9.2		BMEII0431	P			2-120 aa pfam_fs:DUF2291 periplasmic predicted lipoprotein	TM0957-like 100% confidence
Q8YHN1	30S ribosomal protein S17 OS=Brucella melitensis biotype 1 (strain 16M / ATCC 23456 / NCTC 10094) GN=rpsQ PE=3 SV=1 - [RS17_BRUME]	23.52	66.25	1	1	16	9.1	9.94	rpsQ	BMEI0766	C	COG0186
Q8YGR9	Arginine--tRNA ligase OS=Brucella melitensis biotype 1 (strain 16M / ATCC 23456 / NCTC 10094) GN=argS PE=3 SV=1 - [SYR_BRUME]	23.45	41.88	1	1	70	65	5.8	argS	BMEI1089	C	COG0018
F8WJX3	Succinoglycan biosynthesis transport protein exop OS=Brucella melitensis biotype 1 (strain 16M / ATCC 23456 / NCTC 10094) GN=BMEII0852 PE=4 SV=1 - [F8WJX3_BRUME]	23.18	54.6	1	1	68	79	9.23		BMEII0852	IM	COG3206
Q8YIX9	Glyceraldehyde-3-phosphate dehydrogenase OS=Brucella melitensis biotype 1 (strain 16M / ATCC 23456 / NCTC 10094) GN=BMEI0310 PE=3 SV=1 - [Q8YIX9_BRUME]	23.16	50.45	2	2	29	36.3	6.61		BMEI0310	C	COG0057
Q8YGU8	Zinc metalloprotease OS=Brucella melitensis biotype 1 (strain 16M / ATCC 23456 / NCTC 10094) GN=BMEI1059 PE=4 SV=1 - [Q8YGU8_BRUME]	22.57	72.19	1	1	48	50.2	9.92		BMEI1059	OM	COG4783
Q8YCD1	Cystine-binding periplasmic protein OS=Brucella melitensis biotype 1 (strain 16M / ATCC 23456 / NCTC 10094) GN=BMEII0601 PE=4 SV=1 - [Q8YCD1_BRUME]	22.52	64.59	1	1	54	27.7	8.12		BMEII0601	P	COG0834
Q8YG51	Uncharacterized protein OS=Brucella melitensis biotype 1 (strain 16M / ATCC 23456 / NCTC 10094) GN=BAWG_0902 PE=4 SV=1 - [Q8YG51_BRUME]	22.33	53.24	2	2	27	22.1	9.31		BMEI1311	OM			15-62 aa prf:ALA_RICH
P66381	30S ribosomal protein S13 OS=Brucella melitensis biotype 1 (strain 16M / ATCC 23456 / NCTC 10094) GN=rpsM PE=3 SV=1 - [RS13_BRUME]	22.24	64.75	1	2	26	13.8	10.92	rpsM	BMEI0779	C	COG0099
Q8YC00	Periplasmic oligopeptide-binding protein OS=Brucella melitensis biotype 1 (strain 16M / ATCC 23456 / NCTC 10094) GN=BMEII0735 PE=4 SV=1 - [Q8YC00_BRUME]	22	48.57	1	2	48	58.9	5.12		BMEII0735	P	COG4166		71-93 aa pat:SBP_BACTERIAL_5 Bacterial extracellular solute-binding proteins, family 5
Q8YGM3	Hypothetical exported protein OS=Brucella melitensis biotype 1 (strain 16M / ATCC 23456 / NCTC 10094) GN=BMEI1135 PE=4 SV=1 - [Q8YGM3_BRUME]	21.9	59.12	1	5	27	14.8	9.86		BMEI1135	P				non significant
Q8YJL2	Uncharacterized protein OS=Brucella melitensis biotype 1 (strain 16M / ATCC 23456 / NCTC 10094) GN=BMEI0071 PE=4 SV=1 - [Q8YJL2_BRUME]	21.85	48.89	1	2	13	10	9.33		BMEI0071	P			1-29 aa prf:PROKAR_LIPOPROTEIN	non significant
Q8YHN3	50S ribosomal protein L16 OS=Brucella melitensis biotype 1 (strain 16M / ATCC 23456 / NCTC 10094) GN=rplP PE=3 SV=1 - [RL16_BRUME]	21.84	75.91	1	1	25	15.5	11.25	rplP	BMEI0764	C	COG0197
Q8YGJ0	30S ribosomal protein S9 OS=Brucella melitensis biotype 1 (strain 16M / ATCC 23456 / NCTC 10094) GN=rpsI PE=3 SV=1 - [RS9_BRUME]	21.62	55.7	1	1	20	17.2	10.27	rpsI	BMEI1169	C	COG0103
Q8YCE7	Iron(Iii)-binding periplasmic protein OS=Brucella melitensis biotype 1 (strain 16M / ATCC 23456 / NCTC 10094) GN=BMEII0584 PE=4 SV=1 - [Q8YCE7_BRUME]	20.9	43.79	1	4	16	36.3	5.39		BMEII0584	P	COG1840		29-283 aa pfam_fs:SBP_bac_1 Bacterial extracellular solute-binding protein
Q8YFR7	Diguanylate cyclase/phosphodiesterase domain 2 (Eal) OS=Brucella melitensis biotype 1 (strain 16M / ATCC 23456 / NCTC 10094) GN=BMEI1453 PE=4 SV=1 - [Q8YFR7_BRUME]	20.87	33.4	1	1	102	106.3	5.82		BMEI1453	IM	COG2199; COG2200
Q8YJ98	Ubiquinone biosynthesis O-methyltransferase OS=Brucella melitensis biotype 1 (strain 16M / ATCC 23456 / NCTC 10094) GN=ubiG PE=3 SV=1 - [UBIG_BRUME]	20.47	40.32	1	3	20	27.5	6.15	ubiG	BMEI0188	C	COG2227
P66078	50S ribosomal protein L19 OS=Brucella melitensis biotype 1 (strain 16M / ATCC 23456 / NCTC 10094) GN=rplS PE=3 SV=1 - [RL19_BRUME]	20.21	59.31	1	2	3	16.1	9.89	rplS	BMEI0156	C	COG0335
Q8YHV9	Uncharacterized protein OS=Brucella melitensis biotype 1 (strain 16M / ATCC 23456 / NCTC 10094) GN=BMEI0687 PE=4 SV=1 - [Q8YHV9_BRUME]	19.78	75	2	1	38	11.1	10.27		BMEI0687	IM	COG5510		57-99 aa pfam_fs:Entericidin
Q8YH43	Kinesin-like protein OS=Brucella melitensis biotype 1 (strain 16M / ATCC 23456 / NCTC 10094) GN=BMEI0961 PE=4 SV=1 - [Q8YH43_BRUME]	19.74	43.44	2	1	69	143.1	5.1		BMEI0961	C			831-1026 aa MlaD protein	non significant
P66433	30S ribosomal protein S16 OS=Brucella melitensis biotype 1 (strain 16M / ATCC 23456 / NCTC 10094) GN=rpsP PE=3 SV=1 - [RS16_BRUME]	19.66	31.34	1	1	10	14.5	9.79	rpsP	BMEI0227	C	COG0228
Q8YHV8	3-hydroxyisobutyrate dehydrogenase OS=Brucella melitensis biotype 1 (strain 16M / ATCC 23456 / NCTC 10094) GN=BAWG_2660 PE=3 SV=1 - [Q8YHV8_BRUME]	19.34	38.18	1	1	19	30.4	5.58		BMEI0688	C	COG2084
Q8YDV4	Leu/Ile/Val-binding protein homolog 4 OS=Brucella melitensis biotype 1 (strain 16M / ATCC 23456 / NCTC 10094) GN=BMEII0070 PE=3 SV=2 - [LIVB4_BRUME]	19.3	59.62	2	2	23	44.3	6.34		BMEII0070	P	COG0683
P66350	30S ribosomal protein S11 OS=Brucella melitensis biotype 1 (strain 16M / ATCC 23456 / NCTC 10094) GN=rpsK PE=3 SV=1 - [RS11_BRUME]	19.1	65.12	1	3	8	13.9	10.87	rpsK	BMEI0780	C	COG0100
Q8YH42	Membrane lipoprotein lipid attachment site containing protein OS=Brucella melitensis biotype 1 (strain 16M / ATCC 23456 / NCTC 10094) GN=BAWG_1243 PE=4 SV=1 - [Q8YH42_BRUME]	19.04	38.28	2	2	15	22.6	9.61		BMEI0962	P	COG3218		1-178 aa pfam_ls:DUF330
Q8YAY1	Iron(Iii)-binding periplasmic protein OS=Brucella melitensis biotype 1 (strain 16M / ATCC 23456 / NCTC 10094) GN=BMEII1120 PE=4 SV=1 - [Q8YAY1_BRUME]	18.91	43.32	1	4	25	39	5.03		BMEII1120	P	COG1840
Q8YEX0	Omega-amino acid-pyruvate aminotransferase OS=Brucella melitensis biotype 1 (strain 16M / ATCC 23456 / NCTC 10094) GN=BMEI1757 PE=3 SV=1 - [Q8YEX0_BRUME]	18.76	26.97	1	1	23	49.6	6.43		BMEI1757	C	COG0161
Q8YGI4	Putative capsule polysaccharide export protein OS=Brucella melitensis biotype 1 (strain 16M / ATCC 23456 / NCTC 10094) GN=BMEI1175 PE=4 SV=1 - [Q8YGI4_BRUME]	18.75	30.77	1	2	14	21.2	9.23		BMEI1175	P	COG1596
Q8YJG0	Peptidylprolyl isomerase OS=Brucella melitensis biotype 1 (strain 16M / ATCC 23456 / NCTC 10094) GN=BAWG_0072 PE=4 SV=1 - [Q8YJG0_BRUME]	18.71	46.22	2	1	43	36.1	5.4		BMEI0123	IM	COG0760
Q8YCX7	Thioredoxin OS=Brucella melitensis biotype 1 (strain 16M / ATCC 23456 / NCTC 10094) GN=BMEII0401 PE=4 SV=1 - [Q8YCX7_BRUME]	18.23	49.85	1	1	25	35	5.1		BMEII0401	C	COG3118
Q8YEB7	Polyribonucleotide nucleotidyltransferase OS=Brucella melitensis biotype 1 (strain 16M / ATCC 23456 / NCTC 10094) GN=pnp PE=3 SV=1 - [PNP_BRUME]	18.2	31.65	1	1	32	77.7	5.07	pnp	BMEI1961	C	COG1185
Q8YJ61	Signal recognition particle protein OS=Brucella melitensis biotype 1 (strain 16M / ATCC 23456 / NCTC 10094) GN=ffh PE=3 SV=1 - [Q8YJ61_BRUME]	18.15	73.23	1	1	92	55.1	9.7	ffh	BMEI0225	C	COG0541
Q8YB25	Alpha-methylacyl-CoA racemase OS=Brucella melitensis biotype 1 (strain 16M / ATCC 23456 / NCTC 10094) GN=BMEII1076 PE=4 SV=1 - [Q8YB25_BRUME]	17.97	27.9	1	1	21	43.5	5.47		BMEII1076	C	COG1804
Q8YHN0	50S ribosomal protein L14 OS=Brucella melitensis biotype 1 (strain 16M / ATCC 23456 / NCTC 10094) GN=rplN PE=3 SV=1 - [RL14_BRUME]	17.87	83.61	1	2	45	13.5	10.58	rplN	BMEI0767	C	COG0093
Q8YD93	Periplasmic dipeptide transport protein OS=Brucella melitensis biotype 1 (strain 16M / ATCC 23456 / NCTC 10094) GN=BMEII0284 PE=4 SV=1 - [Q8YD93_BRUME]	17.31	36.56	2	2	30	55.1	6.1		BMEII0284	P	COG0747		82-439 aa pfam_fs:SBP_bac_5
P0A468	50S ribosomal protein L7/L12 OS=Brucella melitensis biotype 1 (strain 16M / ATCC 23456 / NCTC 10094) GN=rplL PE=3 SV=1 - [RL7_BRUME]	17.07	25.81	1	1	6	12.5	4.83	rplL	BMEI0748	C	COG0222
C: cytoplasmic
EC: extracellular
P: Periplasmic
OM: Outer membrane
IM: Inner membrane
*membrane bound protein

## Sheet: Orthologous shared
ID	Number of proteins	Accession (Protein ID)	Swiss-prot Hit	Description	GO annotation
cluster4	2	OMVs_VTRM1|Q8YHQ0;OMVs_16M|Q8YHQ0;	Q8YHQ0	50S ribosomal protein L1 {ECO:0000255|HAMAP-Rule:MF_01318}	GO:0015934; C:large ribosomal subunit; IEA:InterPro; GO:0019843; F:rRNA binding; IEA:UniProtKB-HAMAP; GO:0003735; F:structural constituent of ribosome; IEA:InterPro; GO:0000049; F:tRNA binding; IEA:UniProtKB-KW; GO:0006417; P:regulation of translation; IEA:UniProtKB-KW; GO:0006412; P:translation; IEA:UniProtKB-HAMAP
cluster5	2	OMVs_VTRM1|Q8YHC5;OMVs_16M|Q8YHC5;	P0A3H3	DNA-binding protein HRL18	GO:0003677; F:DNA binding; IEA:UniProtKB-KW; GO:0030261; P:chromosome condensation; IEA:UniProtKB-KW
cluster6	2	OMVs_VTRM1|Q8YFY2;OMVs_16M|Q8YFY2;	Q8YFY2	Oxygen-dependent choline dehydrogenase {ECO:0000255|HAMAP-Rule:MF_00750}	GO:0008802; F:betaine-aldehyde dehydrogenase activity; IEA:UniProtKB-EC; GO:0008812; F:choline dehydrogenase activity; IEA:UniProtKB-HAMAP; GO:0050660; F:flavin adenine dinucleotide binding; IEA:InterPro; GO:0019285; P:glycine betaine biosynthetic process from choline; IEA:UniProtKB-HAMAP
cluster7	2	OMVs_VTRM1|Q8YGJ0;OMVs_16M|Q8YGJ0;	Q8YGJ0	30S ribosomal protein S9 {ECO:0000255|HAMAP-Rule:MF_00532}	GO:0005840; C:ribosome; IEA:UniProtKB-KW; GO:0003735; F:structural constituent of ribosome; IEA:InterPro; GO:0006412; P:translation; IEA:InterPro
cluster8	2	OMVs_VTRM1|P66381;OMVs_16M|P66381;	B2S657	30S ribosomal protein S13 {ECO:0000255|HAMAP-Rule:MF_01315}	GO:0005840; C:ribosome; IEA:UniProtKB-KW; GO:0019843; F:rRNA binding; IEA:UniProtKB-HAMAP; GO:0003735; F:structural constituent of ribosome; IEA:InterPro; GO:0000049; F:tRNA binding; IEA:UniProtKB-HAMAP; GO:0006412; P:translation; IEA:UniProtKB-HAMAP
cluster9	2	OMVs_VTRM1|Q8YB53;OMVs_16M|Q8YB53;	Q8YB53	60 kDa chaperonin {ECO:0000255|HAMAP-Rule:MF_00600}	GO:0005737; C:cytoplasm; IEA:UniProtKB-HAMAP; GO:0005524; F:ATP binding; IEA:UniProtKB-HAMAP; GO:0042026; P:protein refolding; IEA:UniProtKB-HAMAP
cluster10	2	OMVs_VTRM1|Q8YHN9;OMVs_16M|Q8YHN9;	Q57CQ9	50S ribosomal protein L4 {ECO:0000255|HAMAP-Rule:MF_01328}	GO:0005840; C:ribosome; IEA:UniProtKB-KW; GO:0019843; F:rRNA binding; IEA:UniProtKB-HAMAP; GO:0003735; F:structural constituent of ribosome; IEA:InterPro; GO:0006412; P:translation; IEA:UniProtKB-HAMAP
cluster11	2	OMVs_VTRM1|Q8YIA3;OMVs_16M|Q8YIA3;	N/A	N/A	N/A
cluster12	2	OMVs_VTRM1|Q8YHN0;OMVs_16M|Q8YHN0;	B0CH22	50S ribosomal protein L14 {ECO:0000255|HAMAP-Rule:MF_01367}	GO:0015934; C:large ribosomal subunit; IEA:InterPro; GO:0019843; F:rRNA binding; IEA:UniProtKB-HAMAP; GO:0003735; F:structural constituent of ribosome; IEA:InterPro; GO:0006412; P:translation; IEA:UniProtKB-HAMAP
cluster13	2	OMVs_VTRM1|Q8YHN3;OMVs_16M|Q8YHN3;	P0C0Z3	50S ribosomal protein L16 {ECO:0000255|HAMAP-Rule:MF_01342}	GO:0005840; C:ribosome; IEA:UniProtKB-KW; GO:0019843; F:rRNA binding; IEA:UniProtKB-HAMAP; GO:0003735; F:structural constituent of ribosome; IEA:InterPro; GO:0000049; F:tRNA binding; IEA:UniProtKB-KW; GO:0006412; P:translation; IEA:UniProtKB-HAMAP
cluster14	2	OMVs_VTRM1|P66433;OMVs_16M|P66433;	P66434	30S ribosomal protein S16 {ECO:0000255|HAMAP-Rule:MF_00385}	GO:0005840; C:ribosome; IEA:UniProtKB-KW; GO:0003735; F:structural constituent of ribosome; IEA:InterPro; GO:0006412; P:translation; IEA:InterPro
cluster15	2	OMVs_VTRM1|Q45321;OMVs_16M|Q45321;	Q45321	25 kDa outer-membrane immunogenic protein	GO:0009279; C:cell outer membrane; IEA:UniProtKB-KW; GO:0016021; C:integral component of membrane; IEA:UniProtKB-KW
cluster16	2	OMVs_VTRM1|Q8YC40;OMVs_16M|Q8YC40;	Q8YFD8	Invasion protein B homolog BMEI1584	N/A
cluster17	2	OMVs_VTRM1|Q8YJ00;OMVs_16M|Q8YJ00;	N/A	N/A	N/A
cluster18	2	OMVs_VTRM1|Q8YCX6;OMVs_16M|Q8YCX6;	A9GBF1	Lon protease 2 {ECO:0000255|HAMAP-Rule:MF_01973}	GO:0005737; C:cytoplasm; IEA:UniProtKB-HAMAP; GO:0005524; F:ATP binding; IEA:UniProtKB-HAMAP; GO:0004176; F:ATP-dependent peptidase activity; IEA:UniProtKB-HAMAP; GO:0043565; F:sequence-specific DNA binding; IEA:UniProtKB-HAMAP; GO:0004252; F:serine-type endopeptidase activity; IEA:UniProtKB-HAMAP; GO:0033554; P:cellular response to stress; IEA:UniProtKB-HAMAP; GO:0006515; P:misfolded or incomple…
cluster19	2	OMVs_VTRM1|Q8YHM4;OMVs_16M|Q8YHM4;	Q8YHM4	50S ribosomal protein L18 {ECO:0000255|HAMAP-Rule:MF_01337}	GO:0005840; C:ribosome; IEA:UniProtKB-KW; GO:0019843; F:rRNA binding; IEA:UniProtKB-HAMAP; GO:0003735; F:structural constituent of ribosome; IEA:InterPro; GO:0006412; P:translation; IEA:UniProtKB-HAMAP
cluster20	2	OMVs_VTRM1|Q8YHM2;OMVs_16M|Q8YHM2;	A9M5N2	50S ribosomal protein L30 {ECO:0000255|HAMAP-Rule:MF_01371}	GO:0015934; C:large ribosomal subunit; IEA:InterPro; GO:0003735; F:structural constituent of ribosome; IEA:InterPro; GO:0006412; P:translation; IEA:InterPro
cluster21	2	OMVs_VTRM1|P0A3U4;OMVs_16M|P0A3U4;	P0A3U4	31 kDa outer-membrane immunogenic protein	GO:0009279; C:cell outer membrane; IEA:UniProtKB-KW; GO:0046930; C:pore complex; IEA:UniProtKB-KW; GO:0015288; F:porin activity; IEA:UniProtKB-KW; GO:0006811; P:ion transport; IEA:UniProtKB-KW
cluster22	2	OMVs_VTRM1|Q8YHQ1;OMVs_16M|Q8YHQ1;	Q57CP4	50S ribosomal protein L11 {ECO:0000255|HAMAP-Rule:MF_00736}	GO:0005840; C:ribosome; IEA:UniProtKB-KW; GO:0070180; F:large ribosomal subunit rRNA binding; IEA:UniProtKB-HAMAP; GO:0003735; F:structural constituent of ribosome; IEA:InterPro; GO:0006412; P:translation; IEA:UniProtKB-HAMAP
cluster23	2	OMVs_VTRM1|P0A3S7;OMVs_16M|P0A3S7;	P0A3S9	Outer membrane lipoprotein Omp16	GO:0009279; C:cell outer membrane; IEA:UniProtKB-KW; GO:0016021; C:integral component of membrane; IEA:InterPro
cluster24	2	OMVs_VTRM1|Q8YGB7;OMVs_16M|Q8YGB7;	N/A	N/A	N/A
cluster25	2	OMVs_VTRM1|Q8YJ63;OMVs_16M|Q8YJ63;	P41052	Membrane-bound lytic murein transglycosylase B	GO:0009279; C:cell outer membrane; IEA:UniProtKB-KW; GO:0016837; F:carbon-oxygen lyase activity, acting on polysaccharides; IEA:UniProtKB-EC; GO:0008933; F:lytic transglycosylase activity; IMP:EcoCyc; GO:0071555; P:cell wall organization; IEA:UniProtKB-KW; GO:0009252; P:peptidoglycan biosynthetic process; IMP:EcoCyc
