# Supplementary material for: Outer Membrane Vesicles From Brucella melitensis Modulate Immune Response and Induce Cytoskeleton Rearrangement in Peripheral Blood Mononuclear Cells
Source: Front Microbiol. 2020 Oct 19;11:556795. doi: 10.3389/fmicb.2020.556795 (PMC7604303; doi:10.3389/fmicb.2020.556795)
Supplement: Supplementary Table 2 — Identified proteins in OMVs from B. melitensis observed in the electrophoretic profile at 20 and 23 kDa. [file Table_2.xlsx]

## Sheet: OMVs VTRM1
	Table S2. Proteins identified in 23 and 26 kDa observed in the electrophoretic profile of B. melitensis OMVs
Accession	Description	Score	Coverage	# Proteins	# Unique Peptides	# PSMs	MW [kDa]	calc. pI	Gene	Locus Tag	Subcellular location	COG/GO annotation	String relation	Motif scan	PHYRE2
Q8YCX6	ATP-dependent protease La OS=Brucella melitensis biotype 1 (strain 16M / ATCC 23456 / NCTC 10094) GN=BAWG_2161 PE=4 SV=1 - [D0B7U0_BRUME]	640.5	42.55	4	1	359	26.1	4.83		BMEII0402	C	COG2802
Q8YHQ0	50S ribosomal protein L1 OS=Brucella melitensis biovar 1 (strain 16M / ATCC 23456 / NCTC 10094) GN=rplA PE=3 SV=1 - [RL1_BRUME]	275.7	45.49	2	3	133	24.6	9.51	rplA	BMEI0746	C	COG0081
Q8YHN9	50S ribosomal protein L4 OS=Brucella melitensis biovar 1 (strain 16M / ATCC 23456 / NCTC 10094) GN=rplD PE=3 SV=1 - [RL4_BRUME]	118.51	59.71	1	3	85	22.5	10.11	rplD	BMEI0758	C	COG0088
Q45321	25 kDa outer-membrane immunogenic protein OS=Brucella abortus biovar 1 (strain 9-941) GN=omp25 PE=3 SV=2 - [OM25_BRUAB]	69.82	25.82	17	3	35	23.1	8.65	omp25	BMEI1249	OM	COG3637
Q8YHP4	30S ribosomal protein S7 OS=Brucella melitensis biotype 1 (strain 16M / ATCC 23456 / NCTC 10094) GN=rpsG PE=3 SV=1 - [RS7_BRUME]	52.6	62.18	2	2	101	17.6	10.11	rpsG	BMEI0753	C	COG0049
Q8YGJ0	30S ribosomal protein S9 OS=Brucella melitensis biotype 1 (strain 16M / ATCC 23456 / NCTC 10094) GN=rpsI PE=3 SV=1 - [RS9_BRUME]	48.01	27.85	3	1	25	17.2	10.27	rpsI	BMEI1169	C	COG0103
Q8YGM5	30S ribosomal protein S4 OS=Brucella melitensis biotype 1(strain 16M / ATCC 23456 / NCTC 10094) GN=rpsD PE=4 SV=1 - [RS4_BRUME]	33.87	38.54	3	2	19	23.6	9.99	rpsD	BMEI1133	C	COG0522
Q8YC40	Hypothetical membrane associated protein OS=Brucella melitensis biotype 1 (strain 16M / ATCC 23456 / NCTC 10094) GN=BMEII0692 PE=4 SV=1 - [Q8YC40_BRUME]	21.68	34.76	3	2	11	20.4	8.84		BMEII0692	OM	COG5342		15-147 aa pfam_ls:IalB Invasion associated locus B (IalB) protein	invasion associated protein b (IalB) from Bartonella henselae confidence (100%)
Q8YHQ2	Transcription termination/antitermination protein NusG OS=Brucella melitensis biotype 1 (strain 16M / ATCC 23456 / NCTC 10094) GN=nusG PE=3 SV=1 - [Q8YHQ2_BRUME]	19.96	48	1	4	13	19.7	7.25	nusG	BMEI0744	C	COG0250
P0A3S7	Outer membrane lipoprotein Omp16 OS=Brucella melitensis biotype 1 (strain 16M / ATCC 23456 / NCTC 10094) GN=omp16 PE=1 SV=1 - [OMP16_BRUME]	19.14	54.17	1	2	31	18.2	9.88	omp16	BMEI0340	OM	COG2885
Q8YIG3	50S ribosomal protein L25 OS=Brucella melitensis biovar 1 (strain 16M / ATCC 23456 / NCTC 10094) GN=rplY PE=3 SV=1 - [RL25_BRUME]	12.24	45.89	1	1	9	22.4	6.3	rplY	BMEI0481	C	COG1825
Q8YF51	Uncharacterized protein OS=Brucella melitensis biotype 1 (strain 16M / ATCC 23456 / NCTC 10094) GN=BMEA_A0278 PE=4 SV=1 - [Q8YF51_BRUME]	11.87	27.72	18	1	229	23	10.24		BMEI1676	C				non significant
Q8YFP0	30S ribosomal protein S6 OS=Brucella melitensis biotype 1 (strain 16M / ATCC 23456 / NCTC 10094) GN=rpsF PE=3 SV=1 - [RS6_BRUME]	4.16	24.32	1	1	2	17	7.43	rpsF	BMEI1480	C	COG0360
Q8YE98	DNA protection during starvation protein OS=Brucella melitensis biotype 1 (strain 16M / ATCC 23456 / NCTC 10094) GN=BMEA_A2209 PE=3 SV=1 - [Q8YE98_BRUME]	4.11	54.55	4	2	9	18.2	5.24		BMEI1980	C	COG0783
P0A3U4	Outer membrane protein 31 OS=Brucella melitensis 1 (strain 16M / ATCC 23456 / NCTC 10094) GN=omp31 PE=4 SV=1 - [OMP31_BRUMR]	3.61	23.75	11	1	5	25.5	5.39	omp31	BMEII0844	OM	COG3637
Q8YE93	PhoU family transcriptional regulator OS=Brucella melitensis biotype 1 (strain 16M / ATCC 23456 / NCTC 10094)GN=VT70_01315 PE=4 SV=1 - [Q8YE93_BRUME]	3.3	51.67	2	1	14	26.9	5.41		BMEI1985	C	COG0704
C: cytoplasmic
EC: extracellular
P: Periplasmic
OM: Outer membrane
IM: Inner membrane
*membrane bound protein

## Sheet: OMVs 16M
	Table S2. Identified proteins in OMVs from B. melitensis observed in the electrophoretic profile at 20 and 23 kDa.
Accession	Description	Score	Coverage	# Proteins	# Unique Peptides	# PSMs	MW [kDa]	calc. pI	Gene	Locus Tag	Subcellular location	COG/GO annotation	String relation	Motif scan	PHYRE2
Q45321	25 kDa outer-membrane immunogenic protein OS=Brucella melitensis biotype 1 (strain 16M / ATCC 23456 / NCTC 10094) GN=omp25 PE=3 SV=1 - [OM25_BRUME]	2082.96	57.75	3	14	1053	23.2	8.65	omp25	BMEI1249	OM	COG3637
Q8YHS9	22 kDa outer membrane protein OS=Brucella melitensis biotype 1 (strain 16M / ATCC 23456 / NCTC 10094) GN=BAWG_2690 PE=4 SV=1 - [Q8YHS9_BRUME]	467.49	56.6	2	11	310	22.1	8.87		BMEI0717	OM	COG3637
Q8YIJ0	Outer membrane protein w OS=Brucella melitensis biotype 1 (strain 16M / ATCC 23456 / NCTC 10094) GN=BMEI0454 PE=4 SV=1 - [Q8YIJ0_BRUME]	331.67	58.45	2	6	109	23.5	5.55		BMEI0454	OM	COG3047
Q8YHL1	Outer membrane protein OS=Brucella melitensis biotype 1 (strain 16M / ATCC 23456 / NCTC 10094) GN=BAWG_2758 PE=4 SV=1 - [Q8YHL1_BRUME]	282.16	81.36	2	9	113	22.9	9.51		BMEI0786	OM	COG2885
Q8YEP9	25 kDa outer-membrane immunogenic protein OS=Brucella melitensis biotype 1 (strain 16M / ATCC 23456 / NCTC 10094) GN=BMEI1829 PE=4 SV=1 - [Q8YEP9_BRUME]	229.27	46.93	1	9	81	24.6	5.01		BMEI1829	OM	COG36337
Q8YH31	Uncharacterized protein OS=Brucella melitensis biotype 1 (strain 16M / ATCC 23456 / NCTC 10094) GN=BAWG_1231 PE=4 SV=1 - [Q8YH31_BRUME]	174.93	70.22	2	7	90	18.9	7.42		BMEI0973	P	COG3184
P0A3P1	Outer membrane lipoprotein omp19 OS=Brucella melitensis biotype 1 (strain 16M / ATCC 23456 / NCTC 10094) GN=omp19 PE=3 SV=1 - [OMP19_BRUME]	164.4	54.8	1	4	62	17.6	8.66	omp19	BMEI0135	OM			1-177 aa pfam_fs:OMP_19	beta-Barrel protease inhibitors Metalloprotease inhibitor98.4% confidence
Q8YFD8	Invasion protein B homolog BMEI1584 OS=Brucella melitensis biotype 1 (strain 16M / ATCC 23456 / NCTC 10094) GN=BMEI1584 PE=3 SV=1 - [Y1584_BRUME]	148.1	71.68	1	4	57	18	8.73		BMEI1584	EC	COG5342
P0A3S7	Outer membrane lipoprotein Omp16 OS=Brucella melitensis biotype 1 (strain 16M / ATCC 23456 / NCTC 10094) GN=omp16 PE=1 SV=1 - [OMP16_BRUME]	125.46	76.19	1	5	64	18.2	9.88	omp16	BMEI0340	OM	COG2885
P66826	Superoxide dismutase [Cu-Zn] OS=Brucella melitensis biotype 1 (strain 16M / ATCC 23456 / NCTC 10094) GN=sodC PE=3 SV=1 - [SODC_BRUME]	118.36	75.29	1	7	55	18.3	6.74	sodC	BMEII0581	P	COG2032
Q8YC40	Hypothetical membrane associated protein OS=Brucella melitensis biotype 1 (strain 16M / ATCC 23456 / NCTC 10094) GN=BMEII0692 PE=4 SV=1 - [Q8YC40_BRUME]	114.1	78.61	2	5	61	20.4	8.84		BMEII0692	OM	COG5342		15-147 aa pfam_ls:IalB Invasion associated locus B (IalB) protein	invasion associated protein b (IalB) from Bartonella henselae confidence (100%)
Q8YIL9	Uncharacterized protein OS=Brucella melitensis biotype 1 (strain 16M / ATCC 23456 / NCTC 10094) GN=BMEI0425 PE=4 SV=1 - [Q8YIL9_BRUME]	99.24	49.49	1	6	45	21.2	8.13		BMEI0425	IM	COG5400		38-198 aa pfam_ls:DUF1134	crystal structure of beta-barrel-like, uncharacterized protein of2 cog5400 from brucella abortus 100% confidence
Q8YIP1	31 kDa outer-membrane immunogenic protein OS=Brucella melitensis biotype 1 (strain 16M / ATCC 23456 / NCTC 10094) GN=BMEI0402 PE=4 SV=1 - [Q8YIP1_BRUME]	98.63	69.65	2	4	47	22	5.19		BMEI0402	OM	COG3637		162-165 aa pfam_fs:OmpA_membrane
Q8YCX6	ATP-dependent protease la 2 OS=Brucella melitensis biotype 1 (strain 16M / ATCC 23456 / NCTC 10094) GN=BMEII0402 PE=4 SV=1 - [Q8YCX6_BRUME]	98.52	51.72	2	1	60	25.7	4.83		BMEII0402	C	COG2802		15-217 pfam_ls:LON ATP-dependent protease La (LON) domain
Q8YHQ0	50S ribosomal protein L1 OS=Brucella melitensis biotype 1 (strain 16M / ATCC 23456 / NCTC 10094) GN=rplA PE=3 SV=1 - [RL1_BRUME]	94.72	92.27	1	4	72	24.6	9.41	rplA	BMEI0746	C	COG0081
Q8YFZ3	Protein ybis OS=Brucella melitensis biotype 1 (strain 16M / ATCC 23456 / NCTC 10094) GN=BMEI1369 PE=4 SV=1 - [Q8YFZ3_BRUME]	60.36	65.88	2	5	49	23.5	8.38		BMEI1369	EC	COG1376		71-210 aa pfam_ls:YkuD domain
Q8YGB7	Hypothetical membrane spanning protein OS=Brucella melitensis biotype 1 (strain 16M / ATCC 23456 / NCTC 10094) GN=BAWG_0969 PE=4 SV=1 - [ Q8YGB7_BRUME]	55.76	74.14	2	5	28	17.6	10.27		BMEI1242	P			13-159 aa pfam_fs:DUF992	crystal structure of beta-barrel-like, uncharacterized protein of2 cog5400 from brucella abortus 73.1% confidence
Q8YFS1	Uncharacterized protein OS=Brucella melitensis biotype 1 (strain 16M / ATCC 23456 / NCTC 10094) GN=BMEI1449 PE=4 SV=1 - [Q8YFS1_BRUME]	48.98	75.29	2	2	29	18.9	8.81		BMEI1449	EC				non significant
P0A3U4	31 kDa outer-membrane immunogenic protein OS=Brucella melitensis biotype 1 (strain 16M / ATCC 23456 / NCTC 10094) GN=omp31 PE=3 SV=1 - [OM31_BRUME]	46.35	21.25	1	2	22	25.3	5.39	omp31	BMEII0844	OM	COG3637
Q8YHN9	50S ribosomal protein L4 OS=Brucella melitensis biotype 1 (strain 16M / ATCC 23456 / NCTC 10094) GN=rplD PE=3 SV=2 - [RL4_BRUME]	42.23	66.99	1	3	69	22.5	10.11	rplD	BMEI0758	C	COG0088
Q8YD05	Transcriptional regulator, merr family OS=Brucella melitensis biotype 1 (strain 16M / ATCC 23456 / NCTC 10094) GN=BMEII0372 PE=4 SV=1 - [Q8YD05_BRUME]	42.01	36.81	1	1	83	20	7.91		BMEII0372	C	COG1396		9-63 aa pfam_fs:HTH_3
Q8YEL2	Uncharacterized protein OS=Brucella melitensis biotype 1 (strain 16M / ATCC 23456 / NCTC 10094) GN=BMEI1866 PE=4 SV=1 - [Q8YEL2_BRUME]	41.25	50	2	3	37	19.4	9.41		BMEI1866	P				crystal structure of invasion associated protein b from bartonella2 henselae 99.9% confidence
Q8YJI7	Electron transfer flavoprotein beta-subunit OS=Brucella melitensis biotype 1 (strain 16M / ATCC 23456 / NCTC 10094) GN=BMEI0096 PE=4 SV=1 - [Q8YJI7_BRUME]	39.81	64.11	1	5	61	26.4	8.16		BMEI0096	C	COG2086
Q8YEP8	25 kDa outer-membrane immunogenic protein OS=Brucella melitensis biotype 1 (strain 16M / ATCC 23456 / NCTC 10094) GN=BMEI1830 PE=4 SV=1 - [Q8YEP8_BRUME]	39.68	22.61	1	3	21	24.7	9.29		BMEI1830	OM	COG3637
Q8YEI5	Protein ybis OS=Brucella melitensis biotype 1 (strain 16M / ATCC 23456 / NCTC 10094) GN=BMEI1893 PE=4 SV=1 - [Q8YEI5_BRUME]	36.99	71.43	2	3	28	22.7	9.23		BMEI1893	OM	COG1376		66-202 aa pfam_ls:YkuD
Q8YJ42	Probable transaldolase OS=Brucella melitensis biotype 1 (strain 16M / ATCC 23456 / NCTC 10094) GN=tal PE=3 SV=1 - [TAL_BRUME]	34.9	43.32	1	1	24	23.4	5.97	tal	BMEI0244	C	COG0176
Q8YFG1	Outer membrane protein OS=Brucella melitensis biotype 1 (strain 16M / ATCC 23456 / NCTC 10094) GN=BMEI1561 PE=4 SV=1 - [Q8YFG1_BRUME]	31.6	61.93	2	2	30	21.2	9.32		BMEI1561	OM	COG1651		42-192 aa pfam_ls:DSBA DSBA-like thioredoxin domain
Q8YGH5	Small protein a OS=Brucella melitensis biotype 1 (strain 16M / ATCC 23456 / NCTC 10094) GN=BMEI1184 PE=4 SV=1 - [Q8YGH5_BRUME]	27.23	27.54	2	3	13	18	9.39		BMEI1184	OM	COG2913		29-120 aa pfam_ls:SmpA_OmlA
Q8YB58	Uncharacterized protein OS=Brucella melitensis biotype 1 (strain 16M / ATCC 23456 / NCTC 10094) GN=BMEII1042 PE=4 SV=1 - [Q8YB58_BRUME]	26.31	44.28	2	1	20	22.1	9.63		BMEII1042	OM				non significant
Q8YHS3	Uncharacterized protein OS=Brucella melitensis biotype 1 (strain 16M / ATCC 23456 / NCTC 10094) GN=BMEI0723 PE=4 SV=1 - [Q8YHS3_BRUME]	24.28	81.33	2	1	36	18	9.79		BMEI0723	IM				non significant
Q8YCU7	Uncharacterized protein OS=Brucella melitensis biotype 1 (strain 16M / ATCC 23456 / NCTC 10094) GN=BAWG_2134 PE=4 SV=1 - [Q8YCU7_BRUME]	23.67	69.72	1	1	38	23.1	9.2		BMEII0431	P			2-120 aa pfam_fs:DUF2291 periplasmic predicted lipoprotein	TM0957-like 100% confidence
Q8YCD1	Cystine-binding periplasmic protein OS=Brucella melitensis biotype 1 (strain 16M / ATCC 23456 / NCTC 10094) GN=BMEII0601 PE=4 SV=1 - [Q8YCD1_BRUME]	22.52	64.59	1	1	54	27.7	8.12		BMEII0601	P	COG0834
Q8YG51	Uncharacterized protein OS=Brucella melitensis biotype 1 (strain 16M / ATCC 23456 / NCTC 10094) GN=BAWG_0902 PE=4 SV=1 - [Q8YG51_BRUME]	22.33	53.24	2	2	27	22.1	9.31		BMEI1311	OM			15-62 aa prf:ALA_RICH
Q8YGJ0	30S ribosomal protein S9 OS=Brucella melitensis biotype 1 (strain 16M / ATCC 23456 / NCTC 10094) GN=rpsI PE=3 SV=1 - [RS9_BRUME]	21.62	55.7	1	1	20	17.2	10.27	rpsI	BMEI1169	C	COG0103
Q8YH42	Membrane lipoprotein lipid attachment site containing protein OS=Brucella melitensis biotype 1 (strain 16M / ATCC 23456 / NCTC 10094) GN=BAWG_1243 PE=4 SV=1 - [Q8YH42_BRUME]	19.04	38.28	2	2	15	22.6	9.61		BMEI0962	P	COG3218		1-178 aa pfam_ls:DUF330
Q8YGI4	Putative capsule polysaccharide export protein OS=Brucella melitensis biotype 1 (strain 16M / ATCC 23456 / NCTC 10094) GN=BMEI1175 PE=4 SV=1 - [Q8YGI4_BRUME]	18.75	30.77	1	2	14	21.2	9.23		BMEI1175	P	COG1596
C: cytoplasmic
EC: extracellular
P: Periplasmic
OM: Outer membrane
IM: Inner membrane
*membrane bound protein
